# Supplementary material for: Characterization of Differences in the Composition and Content of Volatile Compounds in Cucumber Fruit
Source: Foods. 2022 Apr 12;11(8):1101. doi: 10.3390/foods11081101 (PMC9027996; doi:10.3390/foods11081101)
Supplement: Supplementary file 1 [file foods-11-01101-s001.zip]

Archive with 5 entries (4 files):
- foods-1632117-supplementary/
- foods-1632117-supplementary/Table S1..xlsx
- foods-1632117-supplementary/Table S2..xlsx
- foods-1632117-supplementary/Table S3..xlsx
- foods-1632117-supplementary/Table S4..xlsx
