# Supplementary material for: Characterization of Differences in the Composition and Content of Volatile Compounds in Cucumber Fruit
Source: Foods. 2022 Apr 12;11(8):1101. doi: 10.3390/foods11081101 (PMC9027996; doi:10.3390/foods11081101)
Supplement: Supplementary file 1 [file foods-11-01101-s001.zip › foods-1632117-supplementary/Table S1..xlsx]

## Sheet: Sheet1
Table S1. Information on VOCs contained in all samples. Compound: name of the volatile compound; Exact mass(Da): molecular mass of matter; Formula: molecular formula of compound; NIST_RI: retention indices of compounds on nonpolar chromatographic columns; Class: classification of compounds. CAS: CAS number of substances, some of which may be Agilent database numbers (generally starting with 1000,…
Compound	Exact mass(Da)	Formula	NIST_RI	Class	CAS	RT	RI	YX-1	YX-2	YX-3	YX-4	YX-5	YX-6	KX-1	KX-2	KX-3	KX-4	KX-5	KX-6	GX-1	GX-2	GX-3	GX-4	GX-5	GX-6	mix01	mix02	mix03	cpd_ID	kegg_map
Caryophyllene oxide	220.183	C15H24O	1573	Terpenoids	1139-30-6	20.27	1586.13	49137.4	58269.3	50768.4	55756.6	51095.7	52863.7	21379.2	22387.8	24308.3	19558	25920.2	22821.2	21672.1	25574.4	20034.9	19347	20846.3	19572.2	31411.7	38700.2	35343.8	C16908	--
1-Nonanol	144.151	C9H20O	1154	Alcohol	143-08-8	12.83	1171.48	2.74247e+06	2.85136e+06	2.76682e+06	3.06056e+06	2.98908e+06	3.11107e+06	2.29218e+06	2.30848e+06	2.45298e+06	2.36776e+06	2.3324e+06	2.33713e+06	2.63628e+06	2.51227e+06	2.63229e+06	2.57488e+06	2.69814e+06	2.71866e+06	2.53306e+06	2.31855e+06	2.65227e+06	C14696	--
trans,cis-2,6-Nonadien-1-ol	140.12	C9H16O	1167	Alcohol	28069-72-9	12.68	1163.72	1.21215e+06	1.43079e+06	1.15773e+06	1.29353e+06	1.28598e+06	1.2828e+06	820363	716148	777963	797361	712913	711828	702846	685042	730106	835773	751273	657648	796527	781375	1.04186e+06	--	--
1-Decanol	158.167	C10H22O	1263	Alcohol	112-30-1	16.89	1390.62	23491.4	25671.7	17799.4	25622.4	20565.9	21648.5	13893.7	10998.4	16710.9	9678.39	14223.3	16023.2	17330.6	18874	12225.4	14141.5	12806.8	13091.5	17808.7	14056	13940.2	C01633	--
3,6-Nonadien-1-ol, (E,Z)-	140.12	C9H16O	1383	Alcohol	56805-23-3	12.52	1155.19	1.12814e+06	1.01785e+06	900710	1.0454e+06	1.01227e+06	1.09951e+06	1.5932e+06	1.56151e+06	1.57986e+06	1.70375e+06	1.55429e+06	1.61795e+06	1.19872e+06	1.02609e+06	1.20719e+06	1.13488e+06	1.22051e+06	1.10702e+06	1.13686e+06	956495	1.25275e+06	--	--
trans-2-Dodecen-1-ol	184.183	C12H24O	1692	Alcohol	69064-37-5	18.97	1509.22	82910.9	103969	85255	90749.1	78579.9	111280	84142.3	74845.1	83992.6	63067.8	77987.5	93355.8	105866	133419	84643.4	104624	90891.8	91874.1	86542.1	81948.2	86693.6	--	--
Phenol	94.042	C6H6O	980	Aromatics	108-95-2	9.27	981.2	516412	335986	504869	487888	518658	506068	318940	442221	477854	421939	490990	492076	432052	491434	487370	235526	482121	460595	492775	465004	363773	C00146	ko00350,ko01100
trans-.alpha.-Bergamotene	204.188	C15H24	1431	Hydrocarbons	13474-59-4	18.47	1480.31	1.71075e+06	1.74468e+06	1.7586e+06	1.6299e+06	1.65104e+06	1.61991e+06	1.74265e+06	1.74299e+06	1.82123e+06	1.70043e+06	1.75155e+06	1.7382e+06	1.69464e+06	1.65274e+06	1.6465e+06	1.64496e+06	1.61714e+06	1.70292e+06	1.73902e+06	1.81009e+06	1.83072e+06	C20811	--
Furan, 2-pentyl-	138.104	C9H14O	993	Heterocyclic compound	3777-69-3	9.44	989.83	618588	581943	723113	792472	829002	940054	338233	391697	398378	389597	459651	472714	527558	522487	525827	400267	534545	580752	521507	435351	446663	--	--
Pyrazine, 3,5-diethyl-2-methyl-	150.116	C9H14N2	1160	Heterocyclic compound	18138-05-1	16.56	1372.74	9829.98	8924.23	11504.8	10714.6	9643.04	10757.1	7744.65	9069.86	10299.7	9432.19	11376	12327.7	10728.2	9800.27	11947.4	8191.86	11014.9	11611.4	9992.15	11454.9	9489.53	--	--
Quinoxaline, 2-methyl-	144.069	C9H8N2	1289	Heterocyclic compound	7251-61-8	12.81	1170.59	12759.9	15197.3	16579.6	16683.6	16528.5	16104.6	15481.2	13164.3	11892.3	13487.9	10535.4	12864.4	17654.6	18735.3	16694.3	17623.6	18308.8	14989.7	12016.1	10504.8	14778	--	--
.alpha.-Cadinol	222.198	C15H26O	1676	Terpenoids	481-34-5	21.42	1665.71	27473.1	35757.3	28306.1	27230.4	25735.1	27513.8	11949.1	9732.41	6332.58	7831.52	5002.98	10299.8	2395.27	1691.45	2473.66	1237.36	2462.41	2344.02	9960.79	12922.5	14876.8	--	--
Hexanal	100.089	C6H12O	801	Aldehyde	66-25-1	5.5	797.79	175303	116655	172806	231464	278372	269683	66925.8	81545.5	104469	89760.3	115730	115829	145083	157116	150817	106787	165151	195621	117207	101437	75393.7	--	--
2-Hexenal, (E)-	98.073	C6H10O	854	Aldehyde	6728-26-3	6.69	853.16	97052.5	52523.3	87710	93482.1	113306	113354	44684.3	38079.9	54111.4	50366.9	64320.4	57118.6	70398.6	61964	74157	45942.3	74529.1	72155.1	63298.2	57836.6	52914.4	C08497	--
2-Heptenal, (E)-	112.089	C7H12O	957	Aldehyde	18829-55-5	8.81	957.42	36255	32882.8	34626.4	39881.5	35886.6	42538.9	22058.6	23298.3	27467.6	25679.7	19745.7	23304.6	28756.9	28627	27003.3	29688.5	32031.1	26999	21633.3	17955.1	20312.6	--	--
2,4-Heptadienal, (E,E)-	110.073	C7H10O	1011	Aldehyde	4313-03-5	9.84	1010.92	664137	668228	614336	701778	653757	731116	449341	382736	370960	427491	351634	372777	539715	543315	527408	537516	540102	508584	459969	414882	487527	--	--
Nonanal	142.136	C9H18O	1104	Aldehyde	124-19-6	11.56	1103.74	74922.9	64072.7	72409	84016.8	86951.9	92292.4	42337.2	49154.8	58159.3	52911.5	56087.8	56093.6	71112.4	80581.2	81043.7	58633.8	80569.5	85365.9	60828	47065	53952.3	--	--
2-Nonenal, (E)-	140.12	C9H16O	1162	Aldehyde	18829-56-6	12.59	1159.03	332493	285354	254907	291835	274639	326822	69773	65310.5	71063.9	68382.8	81038.5	67144.5	91831.1	76271.2	95783.6	57823.4	63764.3	92197.5	117884	114850	128845	--	--
2,6-Nonadienal, (E,Z)-	138.104	C9H14O	1154	Aldehyde	557-48-2	12.46	1152.07	3.33324e+06	2.55579e+06	2.38387e+06	2.58378e+06	2.53382e+06	2.83316e+06	1.11158e+06	907688	908678	1.01474e+06	841962	961018	1.05719e+06	1.00611e+06	1.03294e+06	966036	1.04611e+06	973615	1.40387e+06	1.36164e+06	1.72782e+06	C08499	--
Decanal	156.151	C10H20O	1209	Aldehyde	112-31-2	13.46	1205.05	87857.2	88771.8	86487.7	100070	106085	110414	61010.2	61546.4	65362.1	62657.6	63514.6	64818	88705.5	86222	85536.5	74873	89471.8	89190.8	70603.9	53915.9	70533.7	C12307	--
2,4-Nonadienal, (E,E)-	138.104	C9H14O	1217	Aldehyde	5910-87-2	13.66	1215.74	165264	183200	171978	182224	173369	201341	125780	102375	102203	107656	94450.5	103800	140160	134355	129757	136323	135133	143146	110854	114963	130794	--	--
2,4-Decadienal, (E,E)-	152.12	C10H16O	1317	Aldehyde	25152-84-5	15.56	1318.17	145073	177032	164928	166859	153634	177894	134036	118462	103115	103381	93267.5	109526	128704	149941	126100	148251	135689	136854	103625	96993.4	126815	--	--
Undecanal	170.167	C11H22O	1291	Aldehyde	112-44-7	15.34	1306.17	14972.8	16195	12713.9	14404.1	17374.3	18317	9469.7	10616.6	12203.5	10307.8	9934.81	10931.2	14844.7	16971.3	15021	11438.9	14046.9	14960.1	13006.9	12135.4	10437.3	--	--
2-Undecenal	168.151	C11H20O	1350	Aldehyde	2463-77-6	16.38	1363.16	59026.2	73054.5	64975.2	70642.2	69694.1	76836.6	56385.5	52520.9	52799	48928.6	49500	51522.3	67178.5	75800.4	64016.5	65254	62841.8	66714.8	47744	41729.2	52816.8	--	--
Dodecanal	184.183	C12H24O	1409	Aldehyde	112-54-9	17.19	1407.51	27075.5	28007.6	23704.7	27012.2	27573.6	31348.7	23654.6	21720.4	24457.8	25053.5	23899.5	24018.6	26663.2	25588.5	21691.5	22622.6	23315.8	24099.3	24292.9	18451.8	26045.7	C02278	--
Tetradecanal	212.214	C14H28O	1613	Aldehyde	124-25-4	20.68	1612.74	320468	387656	353349	336037	280761	372632	373626	297701	396298	253980	337135	435391	500268	598284	345275	450473	369329	388637	370684	337787	341406	--	--
Pentadecanal	226.23	C15H30O	1711	Aldehyde	2765-11-9	22.05	1716.19	1.8405e+06	2.26665e+06	2.01628e+06	1.80391e+06	1.4896e+06	2.05598e+06	2.6864e+06	2.05059e+06	2.70827e+06	1.71736e+06	2.40811e+06	2.91869e+06	3.2829e+06	3.86831e+06	2.27021e+06	3.00539e+06	2.41274e+06	2.61409e+06	2.36358e+06	2.17863e+06	2.38175e+06	C01948	--
Hexadecanal	240.245	C16H32O	1813	Aldehyde	629-80-1	22.95	1816.58	20383	21273	16477.8	16358.2	12607.8	18891.8	23761.5	14347.8	20385	12266.9	16744.7	22540	26009.9	32615.4	15714.3	24412.9	16042.7	18019.4	20529.7	19297.9	19477.1	C00517	ko00071
1-Hepten-3-one	112.089	C7H12O	873	Ketone	2918-13-0	7.68	899.4	37417.1	24010.8	32370.5	34649.2	37629.1	42916.7	11253.1	12358	14192.2	15869.7	15318.9	16124.1	19067.1	19288.9	18754.1	14405.4	20805.6	23019.2	20364.1	16515.4	17658.9	--	--
3-Octen-2-one	126.104	C8H14O	1040	Ketone	1669-44-9	10.32	1036.9	50179.5	43211.1	44103.8	52463.4	65792.8	62336.4	22880.7	25227.8	32541.5	26873.2	21730.9	28079	41351.7	36851.6	42745.3	29994.3	46781	42293.9	33997.4	23555.1	32410.3	--	--
3,5-Octadien-2-one	124.089	C8H12O	1095	Ketone	38284-27-4	11.35	1092.51	1.10764e+06	1.15473e+06	1.05491e+06	1.12122e+06	1.13777e+06	1.25323e+06	619842	472778	502726	571788	475270	605376	885175	777963	876570	798156	880559	952207	704855	674853	847901	--	--
Tetradecane	198.235	C14H30	1400	Hydrocarbons	629-59-4	17.03	1398.57	253755	257156	213566	247171	254706	271227	226225	165670	238310	178695	213809	237928	232753	195726	184112	160819	166906	208850	225417	184843	262284	--	--
Pentadecane	212.25	C15H32	1500	Hydrocarbons	629-62-9	18.79	1498.5	325412	348515	249551	330584	271673	284966	147290	113721	131607	156333	149338	182437	134379	156188	108020	95519.6	105573	133043	190323	174429	210450	C08388	--
Hexadecane	226.266	C16H34	1600	Hydrocarbons	544-76-3	20.47	1598.33	65728.1	69603.8	52214.3	78113.3	63373.3	70115.9	71547.4	52196.5	58263.7	96423.7	62517.3	77818.8	45640.7	38364.9	41509.6	29307.6	37140.4	45819.9	51719.8	48997.2	74524	--	--
Heptadecane	240.282	C17H36	1700	Hydrocarbons	629-78-7	21.88	1698.66	263704	293957	217132	252954	204592	239055	123745	93754.1	95852.4	111524	125943	200023	132110	180455	106244	105995	104425	140182	155938	162832	227503	C01816	--
Eicosane	282.329	C20H42	2000	Hydrocarbons	112-95-8	24.1	1998.1	76301.9	98867.1	63835.5	69392.9	60071.3	76658.8	31655.4	25545.6	23400.7	22672.3	27980.4	58188.3	43401.4	67810.2	30282	41490.5	38246	42901.7	45380	50395.6	71598	--	--
Heneicosane	296.344	C21H44	2100	Hydrocarbons	629-94-7	24.59	2098.11	540410	645670	423385	466395	391674	551117	225034	195110	159630	165160	215859	511669	397629	701870	287013	368242	337719	398551	361474	385940	536372	--	--
1-Dodecanol	186.198	C12H26O	1577	Alcohol	112-53-8	21.62	1679.54	124404	167808	133075	119442	106494	189131	155285	81288.3	78743	103369	128593	168428	221655	289498	173936	201352	148679	185814	115181	113409	116916	C02277	--
Benzenepropanoic acid, ethyl ester	178.099	C11H14O2	1351	Ester	2021-28-5	13.38	1200.92	5392.91	5127.95	5134.03	5695.43	6203.88	5723.31	5461.07	5997.57	5086.41	5671.74	5838.65	5678.93	6880.02	5885.36	7626.51	6120.17	5973.26	7201.96	5257.23	5250.21	4909.52	--	--
5-Oxotetrahydrofuran-2-carboxylic acid, ethyl ester	158.058	C7H10O4	1893	Ester	1126-51-8	21.18	1648.14	38750.8	35617.5	41306.8	51961.5	43451.6	40200.6	50527.1	52647.5	48995.6	44735.9	47252.6	43520	43778.3	30952.8	31679.1	33949.7	32702.8	38346.5	51159.9	54117.3	39734.8	--	--
Hexadecanoic acid, methyl ester	270.256	C17H34O2	1926	Ester	112-39-0	23.67	1923.3	21709.8	27454.2	22067.6	23517.9	19886.5	23459.7	16106.3	15900.2	13616.4	10971.1	13847.5	13981.9	16082	25933.8	13413.3	18119.3	13350.9	12695.9	19591.8	19322.3	19438.8	C16995	--
5-Ethylcyclopent-1-enecarboxaldehyde	124.089	C8H12O	1040	Aldehyde	36431-60-4	11.84	1119	47025.6	39242.7	44455.4	41130.5	40188	57003.3	32770.6	31018.2	33848.1	31343	33150.9	34119.9	63771.7	67549.7	67525.2	52212.5	68423.7	70013.5	43056.4	44822.7	41236.8	--	--
2(4H)-Benzofuranone, 5,6,7,7a-tetrahydro-4,4,7a-trimethyl-, (R)-	180.115	C11H16O2	1532	Ester	17092-92-1	19.36	1531.95	28784.2	31516.8	32476.1	31325.8	30029.3	31880.5	30115	27939.5	28686.2	25573	24113.6	27715.9	41669.9	42488.2	35028.5	38742.3	39131.9	39356	26766.1	29625.8	31752.8	--	--
6-Nonenal, (Z)-	140.12	C9H16O	1101	Aldehyde	2277-19-2	11.51	1101.21	260370	183284	202328	213100	217483	253173	74455.2	78720.7	79226.3	85101.3	81628.7	94433.6	118721	131223	139878	100701	125483	130444	121026	110330	130411	--	--
Benzaldehyde, 2-ethyl-	134.073	C9H10O	1176	Aldehyde	22927-13-5	12.35	1146.21	17021.8	18954.2	19345.6	18063.7	18074	21400.3	12221.8	9840.53	10482.1	11578.2	11100.8	11333	12933.3	12618.8	12716.8	11916.1	12786.9	14601.2	13277.8	14410.6	14613.3	--	--
6-Nonen-1-ol, (E)-	142.136	C9H18O	1167	Alcohol	31502-19-9	12.82	1170.93	3.9154e+06	4.04786e+06	4.18037e+06	4.663e+06	4.61708e+06	4.81872e+06	2.76131e+06	2.85607e+06	3.05436e+06	2.99844e+06	2.90028e+06	2.9489e+06	4.09703e+06	3.99043e+06	4.11952e+06	4.0491e+06	4.20061e+06	4.07253e+06	3.39357e+06	3.25227e+06	3.86377e+06	--	--
cis-2-(2-Pentenyl)furan	136.089	C9H12O	1002	Heterocyclic compound	70424-13-4	9.6	998.05	140870	140491	166782	182296	181109	187227	100759	100453	116538	141047	108471	103527	175555	148592	174927	114393	147295	146626	153850	103311	115735	--	--
5,9-Undecadien-2-one, 6,10-dimethyl-	194.167	C13H22O	1456	Ketone	689-67-8	17.86	1445.75	38006.9	41004.3	41064.9	42215.7	40999	40686.3	33028.2	31688.4	30618.6	31380.3	28816.4	30724.6	33960.4	38033.3	33173.4	34863.2	35581.9	32848.6	35824.7	34622.4	38654.1	--	--
1,7-Nonadiene, 4,8-dimethyl-	152.157	C11H20	1026	Hydrocarbons	62108-28-5	12.26	1141.24	151379	108995	102430	116569	114120	116643	40687.3	28126.1	26794.4	34417.6	26035.2	27354.1	41015.5	38230.7	41172	34401	35746.6	31524.5	56078.7	56088.4	66213.3	--	--
Pentadecane, 2,6,10-trimethyl-	254.297	C18H38	1618	Hydrocarbons	3892-00-0	23.52	1898.45	788422	934054	630656	726767	609003	742022	197086	181136	183888	151288	212044	434460	441684	669686	309521	346920	374298	407300	468011	512306	659493	--	--
1-Pentanone, 1-(4-methylphenyl)-	176.12	C12H16O	1440	Ketone	1671-77-8	13.13	1187.79	18354.1	19643.5	17524.8	18226.5	17521.2	16334.7	15256.2	14191.3	13880.9	14789	13312.3	13704.7	13829.6	15082.4	13926.1	13797.5	13377.8	12815.7	15417.2	15535.8	14364	--	--
Benzaldehyde, 3-ethyl-	134.073	C9H10O	1168	Aldehyde	34246-54-3	11.9	1121.94	34382.2	35640.9	36581.4	37869	35434.6	39081.5	19340.6	19344.4	16786.5	19011.3	19019.7	20001	25972.9	25728.8	25514.8	21629.3	27121.9	28193.7	24345.5	27507.8	26617.9	--	--
3-Cyclohexene-1-acetaldehyde, .alpha.,4-dimethyl-	152.12	C10H16O	1229	Aldehyde	29548-14-9	9.6	998.04	52060.8	51316.5	60941.1	59957.9	64562	72672.3	35619.4	36566.8	36385	43399.2	39998.6	41807.2	53663.7	50431.9	52917.3	45673	51418	53168.8	46501.1	36411.2	42660.2	--	--
2,2'-Ethylidenebis(5-methylfuran)	190.099	C12H14O2	1379	Heterocyclic compound	3209-79-8	16.38	1362.85	120753	114066	124505	126564	134385	124739	95700	117590	129605	116672	136864	123845	114655	107560	118957	95688.9	118143	131736	123435	134570	127062	--	--
3a,7-Methano-3aH-cyclopentacyclooctene, 1,4,5,6,7,8,9,9a-octahydro-1,1,7-trimethyl-, [3aR-(3a.alpha.,7.alpha.,9a.beta.)]-	204.188	C15H24	1446	Terpenoids	469-92-1	17.51	1425.46	17264.9	20266.7	16605.1	18620.4	18208.8	15761.9	16916.4	16051	17547.4	14577.3	18262.6	18203.8	5703.55	5740.85	4701.17	5091.31	4897.42	5497.16	14201	14629.4	12932.7	--	--
.alpha.-Dehydro-ar-himachalene	200.157	C15H20	1601	Terpenoids	78204-62-3	20.83	1623.2	14016.8	15667.3	15083	15296.3	13333.6	13997.2	17538.9	17544.8	18764.6	16531.9	16876.6	17544.7	13290.9	14876.6	12473.8	12940	11634.5	12128.8	13889	14747.7	14553.1	--	--
(1R,4S,9aS)-1-Methyl-4-((Z)-pent-2-en-4-yn-1-yl)octahydro-1H-quinolizine	217.183	C15H23N	1679	Heterocyclic compound	151805-13-9	21.96	1706.38	9129.22	12787.1	12093.1	7241.25	9613.08	11645.1	7205.48	5168.92	7119.67	6341.04	5843.65	6945.2	7003.58	6907.56	6349.34	10015.6	7692.64	6543.17	5580.97	6378.06	7187.19	--	--
Isopropyl myristate	270.256	C17H34O2	1827	Ester	110-27-0	22.99	1822.26	3243.06	4284.75	3520.52	3907.46	3241.67	3402	3294.61	3394.52	2705.85	2653.15	2684.76	3059.2	3452.15	3707.41	3028	2790.87	2605.39	2841.73	2919.82	3666.18	3758.05	--	--
Bicyclo[5.2.0]nonane, 2-methylene-4,8,8-trimethyl-4-vinyl-	204.188	C15H24	1407	Terpenoids	242794-76-9	17.5	1425.26	37134	40420.6	31727.9	36646.4	34513.7	34415.9	33906.2	33314.1	39655.1	33768.9	35851.9	38820.1	4047.67	5373.96	3128.23	4040.61	4994.19	5174.6	27925.7	25027.7	23513.2	--	--
1,4,7,-Cycloundecatriene, 1,5,9,9-tetramethyl-, Z,Z,Z-	204.188	C15H24	1472	Hydrocarbons	1000062-61-9	18.13	1461.1	314147	352870	292802	296503	304545	310438	178859	175818	196588	158364	177497	200814	53513.9	37446.6	39736	47786.1	39466.9	37471	202280	188456	184326	--	--
Phenol, 4-(1-phenylethyl)-	198.104	C14H14O	1723	Phenol	1988-89-2	21.63	1680.63	5558.3	6710.08	6303.75	4864.49	4904.98	4658.74	6232.64	6106.17	4426.43	6012.97	5372.64	5321.7	6626.69	7028.27	5804.77	6794.7	5653.96	5608.92	6328.91	6428.89	7112.33	--	--
Cyclohexanol, 2,6-dimethyl-	128.12	C8H16O	1112	Alcohol	5337-72-4	11.7	1111.39	14805.1	13297	15868.4	15236.5	15121.9	15977.5	5894.86	14898.6	15564.2	16222.5	16317.3	16881.7	20654.9	17235.2	20563	16040.4	19132.5	19979.8	16817.4	15330.7	11617.9	--	--
Cyclohexene, 4-methyl-1-(1-methylethenyl)-	136.125	C10H16	1075	Hydrocarbons	586-67-4	14.89	1281.85	139517	159185	128746	130847	110319	146138	104118	69047.2	67350.7	78633.3	65538.7	72564	101331	93538.9	95575.8	107958	85512.2	96223.3	90528.7	91150.3	110880	--	--
Tetradecane, 2-methyl-	212.25	C15H32	1463	Hydrocarbons	1560-95-8	16.5	1369.29	11249.6	8438.93	10791.7	10454.7	12696.6	13218.6	11856.8	8353.6	10644.2	8769.39	10560.4	10797.5	12960.8	6595.71	10597	9212.32	8983.51	10873.1	11716.6	8901.2	15224.6	--	--
Phytol, acetate	338.318	C22H42O2	2168	Alcohol	1000375-01-4	23.09	1836.54	37887.6	43198.8	52635	40106.2	27197.5	36445.3	102645	75616.2	100729	72378.5	91512.2	104877	102064	127879	67038.3	108099	70985.5	90223.3	68900.6	70742.1	57525.8	--	--
1-Pyridineethanamine, .beta.-(2-furanyl)hexahydro-	194.142	C11H18N2O	1633	Heterocyclic compound	1000337-71-5	22.61	1776.63	10818	11963.4	13305.7	11461.7	10692.6	11794.5	5234.3	5138.31	5140.49	4842.64	4908.82	5023.56	3176.64	3577.56	3236.06	3340.66	3048.26	3065.79	6484.78	9067.72	6996.86	--	--
Undecane, 3,8-dimethyl-	184.219	C13H28	1185	Hydrocarbons	17301-30-3	14.74	1273.81	18255.5	17200.1	15539	18209.5	21283.7	20028.1	12765.5	17495.7	20779.2	18583.3	19394.3	17755.5	19511.5	15747.1	17813.9	14629.9	19708.4	20844.5	17525.9	15089.6	19091.7	--	--
D-Alanine, N-propargyloxycarbonyl-, propargyl ester	209.069	C10H11NO4	1480	Ester	1000347-74-5	18.5	1482.2	362863	462908	564758	475339	604912	608837	239201	332171	326975	306661	285286	262283	428885	506596	465257	445742	498162	450097	249156	346654	283902	--	--
1,3-Benzenediol, 5-pentyl-	180.115	C11H16O2	1632	Phenol	500-66-3	19.11	1517.12	265249	295141	290620	289715	270688	286750	229396	192859	192490	191979	181857	201697	200225	217843	184933	201405	192291	197685	221664	238853	237028	--	--
3,7,11,15-Tetramethyl-2-hexadecen-1-ol	296.308	C20H40O	2045	Terpenoids	102608-53-7	23.39	1879.37	34278.3	35776	37339.4	37983.5	28113	27054.6	82346.8	70285.3	74977	61725	67754	76441.2	74024.5	95124.5	49873.6	74668.6	52483.1	71184.7	60074.7	54118.7	54772.1	--	--
(5R,8aR)-5-Propyloctahydroindolizine	167.167	C11H21N	1293	Heterocyclic compound	120057-35-4	14.64	1268.23	20490.7	28818.3	26038.2	29697.4	30761.1	34240.4	4116.86	4556.91	4472.54	4812.96	4846.57	5625.3	4275.48	4667.48	3841.99	4722.72	4950.42	4930.47	7308.35	8308.78	10909	--	--
Undecane, 5,7-dimethyl-	184.219	C13H28	1190	Hydrocarbons	17312-83-3	15.21	1298.91	82121.7	83034.5	68320.3	88277.6	92300.9	96141.3	69498.8	53935.9	81518.1	60475	67971.4	76539.4	71487.3	51235.3	68355.8	50866.1	58872.3	77271.4	79663.9	60799.9	96745.8	--	--
Dimethyl phthalate	194.058	C10H10O4	1455	Ester	131-11-3	22	1710.4	10317	11265.6	9979.78	9503.21	8995.94	9522.22	11519.3	9548.77	8393.63	7957.56	8099.09	9657.09	6266.11	6827.75	5922.27	7235.9	5448.11	5506.66	7836.82	8633.25	9239.22	--	--
Naphthalene, 2-methyl-	142.078	C11H10	1298	Aromatics	91-57-6	15.23	1299.95	7040.03	8801.2	6746.95	7938.85	7762.35	7933.94	5343.22	5434.98	5837.81	5633.95	5666.07	5375.1	5257.7	5353.01	5723.58	5358.64	5513.15	5670.6	6731.82	6321.85	8415.34	C14098	--
Z-11-Tetradecenoic acid	226.193	C14H26O2	1777	Acid	1000130-83-3	21.55	1674.64	32222.1	29636.1	29083.6	34043.9	28624.8	30578.4	32121.8	36778.2	34421.1	35986.6	35224.2	31532.7	33920.5	37829.2	30389.9	32216.1	27921.6	37423.6	36448.9	40811.4	32402.1	--	--
Ethylamine, 2-diethylboryloxy-	129.132	C6H16BNO	-	Amine	149894-26-8	19.46	1538.31	6028.67	7464.1	8620.69	9572.06	12261.7	10429	3423.19	5762.42	5784.6	4960.25	5593.59	4526.88	7912.17	8737.37	8157.04	6692.47	8518.69	8194.97	4072.72	6225.66	4805.98	--	--
1-Hexen, 2-(p-anisyl)-5-methyl-	204.151	C14H20O	1482	Hydrocarbons	1000149-26-7	20.63	1609.08	18810	19852.3	19585.5	18805.2	15318	15537.5	13598	12378.7	12326.5	12520	12367.8	13301.7	5854.1	5499.93	5783.67	5350.99	5641.89	5954.22	14045.9	15791.1	14793.4	--	--
Phenol, 4-propyl-	136.089	C9H12O	1260	Phenol	645-56-7	10.61	1052.56	7062.35	6794.09	10044.4	9843.41	9849.15	10971	3963.45	4889.73	6058.04	5039.86	6411.29	5957.14	6901.87	7054.34	6661.2	4532.68	6777.48	8069.54	6340.73	6237.78	6312.6	C14311	--
Benzenamine, 2,6-diethyl-	149.12	C10H15N	1342	Amine	579-66-8	17.63	1432.3	17555.6	18983.4	17265.4	19369.3	18023.8	18105.6	17695.9	19219.9	24303.4	17666.4	23123.7	23871.1	20736.5	20596.8	17601.4	17182.3	17333.8	19987.2	21155.1	19630.1	19353.6	C11001	--
Hordenine	165.115	C10H15NO	1495	Amine	539-15-1	21.85	1696.29	33498.9	37800.5	31534	31970.8	30196.8	32555.6	20513.7	17930.6	20879.5	17890.9	19646.1	25549.4	24091.2	19791.9	18828.6	20285	20194.5	20711.8	27279.4	27230.6	27645.5	C06199	ko00350,ko01100
1,8,11,14-Heptadecatetraene, (Z,Z,Z)-	232.219	C17H28	1664	Hydrocarbons	10482-53-8	23.49	1893.77	1.24585e+06	1.71576e+06	1.47371e+06	1.29915e+06	1.00855e+06	1.5451e+06	2.438e+06	1.92974e+06	2.23631e+06	1.58208e+06	1.9688e+06	2.46309e+06	2.66062e+06	3.61719e+06	1.95609e+06	2.87792e+06	2.03331e+06	1.82412e+06	1.81856e+06	1.67419e+06	1.69169e+06	C17535	--
9H-Fluoren-9-one	180.058	C13H8O	1752	Aromatics	486-25-9	18.45	1479.35	1.38779e+07	1.42281e+07	1.35192e+07	1.22525e+07	1.2217e+07	1.23538e+07	1.54456e+07	1.41606e+07	1.44833e+07	1.3515e+07	1.40216e+07	1.40332e+07	1.30096e+07	1.30155e+07	1.25457e+07	1.32783e+07	1.25198e+07	1.32805e+07	1.43697e+07	1.43158e+07	1.51779e+07	C06712	ko01100
2-Tetradecene, (E)-	196.219	C14H28	1421	Hydrocarbons	35953-54-9	21.37	1661.6	5492.34	5244.09	3360.22	3310.02	3077.17	4027.13	5091.83	3122.1	7435.37	4962.93	8194.91	5822.65	6291.66	3880.3	3370.13	2679.23	4072.83	4645.54	4546.82	4820.08	6517.57	--	--
Piperazine	86.084	C4H10N2	852	Heterocyclic compound	110-85-0	9.68	1002.57	6712.61	5856.82	9607.97	8017.69	9274.01	10912.6	4672.77	5001.83	6671.33	5388.23	6441.35	4952.48	7521.41	8786.02	8642.61	7506.5	10382.9	8425.38	5336.96	3760.56	4330.17	C07973	--
1-Undecene, 9-methyl-	168.188	C12H24	1152	Hydrocarbons	74630-41-4	14.51	1261.38	25124.7	31914.3	25053.4	21187.2	22141.7	26626.6	25261.9	16717.1	16156.3	15644.4	11367.4	16384.1	17423.1	17221.5	18206.6	20493.2	17487.9	17720.5	20205.3	12950.5	20292.3	--	--
1-Penten-3-one, 4-methyl-1-(1-piperidinyl)-	181.147	C11H19NO	1409	Ketone	13606-83-2	18.46	1479.63	1.86173e+06	1.89825e+06	1.81353e+06	1.64482e+06	1.61371e+06	1.65735e+06	2.11249e+06	1.89615e+06	1.96027e+06	1.82143e+06	1.87139e+06	1.893e+06	1.72736e+06	1.75664e+06	1.69076e+06	1.78776e+06	1.67465e+06	1.80626e+06	1.94668e+06	1.90999e+06	2.05541e+06	--	--
Cyclobutanecarboxamide, N-(3-methylphenyl)-	189.115	C12H15NO	1765	Amine	1000307-04-7	17.51	1425.46	25521.8	30551.2	22889.4	28393.4	24320.3	24319.5	26493.5	21195	28402.7	21772.9	26128.2	30225.7	2190.47	2302.05	1680.18	1871.18	1581.21	1512.6	19604.4	17012	17085.3	--	--
3,5-Dihydroxy-4'-methoxydiphenyl	216.079	C13H12O3	1780	Alcohol	54960-96-2	19.12	1518.09	3023.24	3391.97	3333.93	3305.67	3219.45	3215.29	3057.07	2894.87	3243.11	2853.01	2996.28	3250.95	3962.16	3983.27	3775.15	3798.35	3916.45	3673.74	3495.85	3668.37	3896.84	--	--
1-Penten-3-one, 1-(4-methoxyphenyl)-4-methyl-	204.115	C13H16O2	1560	Ketone	103-13-9	18.81	1499.81	3903.48	4041.15	4705.42	4038.06	5396.93	3639.24	4565.07	3834.65	4237.19	3029.54	3920.78	3119.05	2921.87	3114.6	3951.26	2745.23	3551.47	2674.33	5000.81	4614.81	4554.9	--	--
l-Alanine, N-(2,3,4-trifluorobenzoyl)-, methyl ester	261.061	C11H10F3NO3	1548	Ester	1000299-62-7	19.23	1524.53	29139	28838.4	28911	32926.2	32911	30134.7	8164.65	9806.72	9698.91	8983.08	10869.2	9690.87	4452.02	4174.77	4297.08	3947.66	4160.76	4041.72	15091.4	18556.1	15547.6	--	--
Dimethylphosphinic fluoride	96.014	C2H6FOP	-	Other	753-70-8	7.95	913.44	38327.6	42453.7	34060.8	40101	38756.5	42443	19623.7	17726.2	17484.7	21967.6	14543.3	16860.2	26690.8	26339.3	26500	27004.3	28009.9	23585.6	22819	20766.1	25021	--	--
Isobutyl pent-4-enyl carbonate	186.126	C10H18O3	1184	Ester	1000372-76-0	13.82	1224.7	22001.6	32257.6	14844.4	25337.8	24731.6	22138.9	30424.6	24908.4	18799.5	24579	17442.8	19768.1	26491.7	20971.7	24203.1	31930.8	23352.1	20718.3	20920.5	14971	27480	--	--
(E)-Hex-3-enyl (E)-2-methylbut-2-enoate	182.131	C11H18O2	1319	Ester	1000373-74-1	16.06	1345.66	9734.7	10365.2	9105.42	9667.31	11681	11620.6	8925.69	7106.65	10690	7470.72	7721.22	9894.45	8581.75	5931.17	7390.21	6136.01	6981.09	9175.29	8959.27	7912.14	13297.6	--	--
Pyrimido[1,6-a]indole, 1,2,3,4-tetrahydro-2,5-dimethyl-	200.131	C13H16N2	1694	Heterocyclic compound	22106-07-6	19.58	1545.04	26811.3	29538.5	28783.7	30545.7	28788.3	28182.3	14878.7	16169.9	17050.3	15012.5	14733.5	15441.6	6281.4	6543.72	5400.74	5367.9	5606.64	5794.85	15244	18531.3	15653.9	--	--
1-Phenylcyclohexylamine	175.136	C12H17N	1571	Amine	2201-24-3	21.28	1655.28	36779.7	42466.2	39564.6	37199	34141.5	34364.9	22261.5	20066.3	19440.1	20683.9	20096.1	21202.4	15797.1	16957.3	14654.7	16136.7	13352.6	15539.2	24010	26855.8	26452.8	--	--
Benzene, 1,4-dimethoxy-2-methyl-5-isopropyl-	194.131	C12H18O2	1422	Aromatics	14753-08-3	18.48	1480.93	6.62745e+06	6.79672e+06	6.7477e+06	6.50131e+06	6.45741e+06	6.38747e+06	6.80025e+06	6.99639e+06	7.34909e+06	6.83421e+06	7.26927e+06	6.9293e+06	6.62619e+06	6.4195e+06	6.55321e+06	6.35164e+06	6.46129e+06	6.87208e+06	6.83272e+06	7.23322e+06	7.15768e+06	--	--
Bicyclo(3.3.1)non-2-ene	122.11	C9H14	964	Hydrocarbons	6671-66-5	8.29	930.97	131659	78807.9	178026	154899	170363	170284	38871.1	68699.6	84985.2	60106.6	98135.6	83393.5	63601.9	74923.4	71275.1	41373.7	77870.4	89390.9	83459.9	125171	79567.4	--	--
Naphthalene, 1,2-dihydro-4,5,7-trimethyl-	172.125	C13H16	1465	Aromatics	53156-11-9	16.28	1357.37	20976.2	20507.8	25110.9	23662.5	27388.9	25272.1	16705.9	21020.9	23983.9	21243.7	25295.9	22928.3	24356.1	22345.7	24134.9	19436.4	24922	27226.9	20518.8	25129.5	22726.6	--	--
Cobalt, bis(.eta.-5-piperidinylcyclopentadienyl)-	355.158	C20H28CoN2	-	Heterocyclic compound	1000162-04-6	12.11	1133.05	412965	431331	473161	548605	716727	482606	406782	510464	416253	492238	529774	490361	328210	398238	499263	367050	499291	307021	535139	371917	436857	--	--
Benzoic acid, 3,4-dimethyl-, methyl ester	164.084	C10H12O2	1355	Ester	38404-42-1	18.47	1480.48	1.42437e+06	1.46435e+06	1.42249e+06	1.33876e+06	1.32806e+06	1.32925e+06	1.4861e+06	1.46422e+06	1.51681e+06	1.4086e+06	1.47866e+06	1.44609e+06	1.39135e+06	1.35963e+06	1.34273e+06	1.36165e+06	1.33035e+06	1.42031e+06	1.45018e+06	1.47943e+06	1.5273e+06	--	--
2-Acetyl-3-methylbenzo[b]thiophene	190.045	C11H10OS	1584	Heterocyclic compound	18781-31-2	16.6	1374.81	3579.83	4640.18	4659.72	3570.45	4747.64	4753.13	6415.74	5671.05	5849.58	5310.33	4305.54	5646.37	7817.18	7325.72	6979.61	6996.2	7573.72	8645.35	5922.48	6741.64	6858.23	--	--
3H-1,2,4-triazole-3-thione, 5-amino-2-ethyl-2,4-dihydro-4-methyl-	158.063	C5H10N4S	1487	Heterocyclic compound	1000404-36-1	14.77	1275.07	3213.65	4152.51	4456.87	4933.02	4347.74	4276.58	3357.37	4519.11	4023.72	3467.48	4761.23	3195.75	4079.14	4604.61	4133.9	3562.97	3542.5	4025.6	4792.02	5215.63	5551.23	--	--
1H-1,2,3-Triazole	69.033	C2H3N3	-	Heterocyclic compound	288-36-8	12.79	1169.75	2.88977e+06	2.78722e+06	2.85597e+06	3.07252e+06	3.05607e+06	3.11865e+06	2.30014e+06	2.32501e+06	2.46698e+06	2.40795e+06	2.38687e+06	2.40018e+06	2.78313e+06	2.65243e+06	2.76824e+06	2.68772e+06	2.82362e+06	2.84813e+06	2.57771e+06	2.41341e+06	2.65546e+06	--	--
Phosphorocyanidothioic difluoride	126.946	CF2NPS	-	Other	28314-61-6	10.78	1062.09	270174	246815	284219	283351	284473	298606	231780	244341	246133	265185	263123	264306	264276	275821	275717	255392	272362	268359	257742	268151	239628	--	--
1H-Pyrazole, 1,3,5-trimethyl-	110.084	C6H10N2	1032	Heterocyclic compound	1072-91-9	9.84	1011.12	144849	136323	131143	139766	143479	153556	110571	79040.1	86843.4	84282.6	77419.6	86113.8	120569	123766	117937	127667	124107	116210	103055	93376.9	97533.4	--	--
5-Azulenemethanol, 1,2,3,4,5,6,7,8-octahydro-.alpha.,.alpha.,3,8-tetramethyl-, acetate, [3S-(3.alpha.,5.alpha.,8.alpha.)]-	264.209	C17H28O2	1727	Ester	134-28-1	19.16	1520.59	30421.6	35051.8	29804.7	33137.5	31444.3	30103	10464.2	9223.7	11371.4	9929.49	11254.5	11553.3	3939.59	3522.7	2955.86	3646.17	2653.95	3712.15	16095.8	16429.6	16070.2	--	--
1,3-Cyclohexadiene-1-carboxylic acid, 2,6,6-trimethyl-, ethyl ester	194.131	C12H18O2	1434	Ester	35044-59-8	17.62	1432.05	13303.6	11643.4	14452.4	13878.2	13257.9	13719.8	13256.2	15072.9	17308.7	14213.4	16220.7	16199.5	15301.4	15314.8	13659.5	10890.8	14613.6	16726.2	13903.6	15934.1	14548.1	--	--
1-chloro-3-diethylboryloxy-2,2-dimethyl-Propane	190.13	C9H20BClO	-	other	1000150-50-3	10.04	1021.79	10256.7	7192.38	10013.1	8777.17	9190.35	9743.85	2496.92	2598.29	1894.49	2455.34	2518.3	2822.98	4549.01	4620.1	4405.6	4274.89	4034.76	3509.93	3679.06	4841.21	4220.63	--	--
5,6-diethyl-Cyclohexa-1,3-diene	136.125	C10H16	1005	Hydrocarbons	1000154-64-0	11.22	1085.71	21596.8	27369.6	19949.3	18622.4	22245.8	25231	18292.9	15107.9	15146.4	17545.7	16509.6	16336.3	15016	13687.8	15593.2	18611.1	15916	16454	19731.8	15460	19631.2	--	--
(E)-2-Butenoic acid, 2-(methylenecyclopropyl)prop-2-yl ester	180.115	C11H16O2	1175	ester	1000158-24-3	12.68	1163.62	724785	962294	825529	812163	855147	794712	481380	486643	536980	511792	468800	450360	412330	468646	450055	515001	475969	426078	536894	542987	668796	--	--
2-Diethylamino-N-methyl-2-phenyl-acetamide	220.158	C13H20N2O	1775	Nitrogen compounds	1000190-26-5	17.62	1431.74	7553.53	6320.29	8576.17	7254.24	7230.3	7168.2	7484.21	7248.98	7881.8	7162.03	8432.33	8616.92	7319.15	7796.71	7608.23	5378.68	7282.27	8274.37	8899.09	8062.38	8242.66	--	--
2-Pentene-1,4-dione, 1-(1,2,2-trimethylcyclopentyl)	208.146	C13H20O2	1546	ketone	1000196-77-9	19.49	1539.87	21517.6	28750	31345.7	32269.3	40101.1	35354.6	14237	19236.3	20704.8	18982.3	20437.5	16924.3	27205.1	27544.5	26724.6	26989.1	31593.7	28794.8	16470.4	22288.3	18884.4	--	--
trans-2,4-Dimethylthiane, S,S-dioxide	162.071	C7H14O2S	-	Heterocyclic compound	1000215-67-6	18.66	1490.81	18298.5	23897.6	18091	17406.8	19949.8	18199.8	16395.6	13481	16955.3	16078.2	17208.1	17469	16461.7	13829.4	14878.3	18314.2	13131.8	15876.2	23687.8	19804.9	14289.2	--	--
Cyclohexyl propylphosphonofluoridate	208.103	C9H18FO2P	1394	ester	1000298-44-1	19.89	1563.86	256721	325338	315345	231240	203000	283395	192785	143427	138435	130446	112872	141195	155785	186950	122835	198511	137037	154858	183191	190133	189141	--	--
2,4,8-Trimethyl-1,2,3,4-tetrahydroquinoline	175.136	C12H17N	1548	Heterocyclic compound	1000310-53-1	16.23	1354.91	8526.66	8713.66	12532.5	12239.2	13098.3	12161.2	6522.06	9146.8	11480.2	9018.92	11894.1	9870.23	9690.21	9953.23	10408.6	7038.52	10301.3	12279.1	9228.58	11753.4	10313.3	--	--
4-(Benzyl-ethyl-amino)-butyric acid, methyl ester	235.157	C14H21NO2	1706	ester	1000318-39-3	21.29	1656.17	12512.7	13063.1	11748.2	12232.3	10645.7	11820	8400.75	8347.02	8924.56	8587.4	8558.77	9705.49	3574.12	4073.98	3898.8	3831.09	3553.55	3819.68	8454.74	10691.9	10037.9	--	--
Carbonic acid, propyl 4-cyanophenyl ester	205.074	C11H11NO3	1642	ester	1000357-82-1	17.66	1434.42	4031.52	7726.71	5124.97	6204.29	5929.31	5164.26	7018.5	5825.99	7638.7	4611.2	7696.2	9566.12	8041.94	7920.15	3751.94	6008.21	6059.96	5860.81	6126.88	5278.87	4834.74	--	--
6-methyl-7-Oxa-8-azabicyclo[4.2.1]non-8-ene	139.1	C8H13NO	1092	Heterocyclic compound	1000362-10-7	10.45	1044.24	128128	92520.8	123121	135925	139706	140961	83781.6	120697	136295	123877	157190	139255	124977	119046	136047	95063.9	135365	148852	134851	123205	108038	--	--
4-fluoro-3-nitro-benzoic acid, 2,4-bis(1,1-dimethylpropyl)phenyl ester	401.178	C29H23NO	-	ester	1000398-95-7	16.48	1368.27	4714.94	4503.87	4916.08	4155.83	4965.13	4917.55	3944.22	3753.28	3488.88	4009.88	4302.23	3601.02	3129.38	3642.39	3906.87	2688.65	3828.58	3409.65	4597.85	3973.24	5465.47	--	--
7-ethyl-2-methyl-4-benzoxazolol	177.079	C10H11NO2	1578	Heterocyclic compound	1000404-74-2	16.26	1356.29	23996.1	18595.5	28798.7	21283.9	23978.1	24214.2	16565.7	23245.6	27954.3	21057.6	31108.4	27495.9	21479.8	23301.9	22702.1	15049.9	22200	27995.4	25753.7	31232.9	24928.1	--	--
4-Methylmercaptoaniline	139.046	C7H9NS	1356	amine	104-96-1	17.42	1420.43	48181.1	50094.3	51034.1	49933.8	53594	53675.5	48894.3	51485.9	56398.8	51862.5	58183.1	53468	56997.2	55284.3	56226.9	51002.1	57420.9	59318.9	53640.7	52981.6	54584	--	--
Hexadecanoic acid, butyl ester	312.303	C20H40O2	2188	ester	111-06-8	24.21	2020.45	4017.75	4655.15	4248.64	4537.74	3871.65	4417.51	2484.75	1807	1974.25	1624.92	1676.08	3249.49	3514.62	5312.58	2856.14	4017.83	3109.68	2858.74	2664.85	2458.14	3144.75	--	--
2,2,6,6-tetramethyl-3,5-Heptanedione	184.146	C11H20O2	1218	ketone	1118-71-4	10.78	1061.99	269605	252596	277305	283112	284463	298813	231759	244341	247761	264616	263164	266528	269189	275821	275919	255463	271627	266329	257896	271753	239225	--	--
Cyclohexanepropanol	142.136	C9H18O	1222	alcohol	1124-63-6	12.47	1152.58	585214	534072	490473	539145	526031	590252	891509	904021	926727	981247	890411	936999	683689	667431	663388	684504	692652	634858	595629	530740	688518	--	--
2,4-dimethyl-Quinoline	157.089	C11H11N	1454	Heterocyclic compound	1198-37-4	19.31	1529.11	46082.2	53422.5	48142	50131.1	45453.5	48451.8	72285.4	75230.7	78519.5	71610.7	71662	75011.8	52506.3	57144.7	45521.8	48897.3	47314.8	46285.1	53823.5	56322.6	52765.3	--	--
2-(2-butoxyethoxy)-Ethanol,acetate	204.136	C10H20O4	1366	ester	124-17-4	12.79	1169.56	2.7853e+06	2.72883e+06	2.60182e+06	2.82444e+06	2.84224e+06	2.83868e+06	2.69148e+06	2.71517e+06	2.88089e+06	2.69518e+06	2.71784e+06	2.66898e+06	2.75245e+06	2.52903e+06	2.74745e+06	2.60953e+06	2.69924e+06	2.79361e+06	2.79239e+06	2.5019e+06	2.70513e+06	--	--
6-methyl-3(2H)-Pyridazinone	110.048	C5H6N2O	975	Heterocyclic compound	13327-27-0	10.77	1061.04	3.78048e+06	3.74165e+06	3.82355e+06	3.84119e+06	3.78224e+06	3.93022e+06	3.70501e+06	3.45327e+06	3.40313e+06	3.69386e+06	3.51922e+06	3.57403e+06	3.68097e+06	3.74813e+06	3.6583e+06	3.8179e+06	3.69948e+06	3.53652e+06	3.61881e+06	3.6155e+06	3.50862e+06	--	--
1-amino-4,4-dimethyl-1-(3-pyridyl)-Pent-1-en-3-one	204.126	C12H16N2O	1663	Heterocyclic compound	136346-90-2	17.55	1428.04	3472.51	3071.06	3510.24	3450.7	2999.34	4018.13	7381.69	6706.58	7257.66	7218.83	6609.88	7569.05	11591.5	12174.7	10472.3	12604.4	12443.2	13618	5736.1	7199.22	7581.88	--	--
1-bromo-3-methyl-Cyclohexane	176.02	C7H13Br	1038	other	13905-48-1	14	1234.06	10409.1	7926.5	13188.9	12358.1	12574	12024.5	3518.07	4582.42	4423.7	4223.51	4790.06	5266.39	6551.18	7081.22	6185.85	5411.37	6084.84	6243.3	6559.01	8056.96	6103.22	--	--
1-(2-methyl-1-butenyl)-Pyrrolidine	139.136	C9H17N	1095	Heterocyclic compound	14091-87-3	12.2	1138	3299.97	2077.33	4132.78	3411.17	4271.22	3702.59	1819.67	3312.92	3890.78	3112.34	4798.73	3860.56	4071.1	2575.32	3771.39	1818.65	3582.29	4687.68	3241.5	4267.67	2911.7	--	--
o-Menth-8-ene	138.141	C10H18	1008	Terpenoids	15193-25-6	9.43	989.54	618588	582135	723113	792472	829002	940054	338233	391697	414797	389597	453173	473104	522187	534742	523360	400267	535895	573309	521505	435349	446663	--	--
Phosphoric acid, 2-chloroethenyl dimethyl ester	185.985	C4H8ClO4P	-	ester	17027-41-7	20.9	1628.41	12915.7	12658.3	13109.2	14546.1	11905.3	12993.6	9658.75	10552.6	8773.11	8279.53	10124.6	9269.76	9247.42	12063	9002.68	9303.75	8155.03	10703.1	11131.3	15384.2	11170.3	--	--
1,4-Dihydro-4-oxopyridazine	96.032	C4H4N2O	1122	Heterocyclic compound	17417-57-1	9.41	988.41	372725	263232	396684	407281	449849	435503	233118	364250	420762	361322	484977	434796	377890	368549	424684	268532	422897	469771	412114	389378	313506	--	--
octyl-Cyclohexane	196.219	C14H28	1448	Hydrocarbons	1795-15-9	17.95	1450.99	13978.5	12424.6	12306	14126.4	11908.6	10604.5	20355.2	18942.9	21364.1	19386.9	24506.5	23915	16514.2	19382	13473.2	11974.3	13161.8	13579.9	18419.9	16097.7	16533.2	--	--
decyl-Cyclohexane	224.25	C16H32	1656	Hydrocarbons	1795-16-0	22.52	1766.59	5406.24	5710.44	3331.06	5180.47	3879.5	4163.87	5064.09	4122.42	6976.72	5955.29	5862.81	5272.71	6138.05	3776.97	3582.99	2984.32	4466.46	3378.14	6618.93	4610.58	5530.9	--	--
9,9-dimethyl-Xanthene	210.104	C15H14O	1737	Aromatics	19814-75-6	21.97	1707.59	972270	1.20053e+06	1.07429e+06	964352	792035	1.11609e+06	1.44933e+06	1.0933e+06	1.4524e+06	911286	1.28414e+06	1.54305e+06	1.75194e+06	2.0512e+06	1.20714e+06	1.60733e+06	1.28708e+06	1.39112e+06	1.2551e+06	1.15065e+06	1.26567e+06	--	--
4-Hexyn-3-ol	98.073	C6H10O	797	alcohol	20739-59-7	6.68	852.93	87065.7	52377.6	73263.3	100725	95263.9	102270	19000.5	30933.1	33506.1	37514.7	35700.6	27632.6	55569.6	46282	49210.5	33292.9	49338	46230	54377.6	42650.9	45557.1	--	--
2-(1,1-Dimethylethyl)-6-(1-methylethyl)phenol	192.151	C13H20O	1476	phenol	22791-95-3	16.35	1361.2	15526	14672.2	19897.6	18374.7	20395.4	18642.1	12037.1	16052.7	18443.8	16058.7	19886	17365.3	17153.3	15549.5	16652.7	12301.1	16822	18223.4	17772.7	19931.3	17125.8	--	--
(1R,2S)-(-)-2-Amino-1,2-diphenylethanol	213.115	C14H15NO	1907	amine	23190-16-1	21.12	1643.96	164897	175781	163761	184345	143388	152637	182401	165348	150206	160692	164669	160162	145668	164738	132891	139435	125516	140667	169789	189725	168325	--	--
1,1'-(6-methoxy-2,5-benzofurandiyl)bis-Ethanone	232.074	C13H12O4	1880	Heterocyclic compound	23840-15-5	20.81	1621.71	11535.6	11065.5	16772.6	8811.27	11975.5	17921.7	11738.8	9573.23	8103.01	11551.2	9100.75	8054.87	8204.07	7143.59	8521.48	9130.96	6986.49	13037.3	8132.3	9158.76	9100.05	--	--
3,5,5-trimethyl-2-Hexene	126.141	C9H18	985	Hydrocarbons	26456-76-8	7.68	899.4	16687.2	10867.7	15197.7	16668.8	16866.2	18478.7	6959.79	6821.32	7513.51	6647.09	7880.87	7649.32	9463.09	10025.3	9571.52	7235.45	10690.6	10002.1	9739.73	7963.89	7490.1	--	--
6-methyl-2(1H)-Pyridone	109.053	C6H7NO	937	Heterocyclic compound	3279-76-3	10.24	1032.69	225070	1	226251	229481	232888	228915	1	212989	189512	177605	209198	218440	222165	223157	213858	1	206977	205123	190662	207315	176104	--	--
3,4-diethyl-1H-Pyrrole-2,5-dione	153.079	C8H11NO2	1294	Heterocyclic compound	34085-07-9	14.18	1244.02	94712.8	90626.5	98224	96801	99596	98320.9	83787.4	93168.2	94985.7	95898.7	99915.9	97648.7	94201.9	94309.3	97137.9	88568.6	96329.5	98158.4	94226.2	97601.9	92234.3	--	--
2-bromo-1,1,3-trimethyl-Cyclopropane	162.004	C6H11Br	813	Halogenated hydrocarbons	36617-00-2	7.65	898.14	16087.6	9763.33	12204.7	14575.7	14498.6	14980.6	3187.24	2351.97	2539.61	2917.26	2846.32	2880.45	5325.93	5732.83	5686.68	3551.83	4760.18	3944.55	6545.3	5177.46	5604.4	--	--
2-n-Butyl furan	124.089	C8H12O	893	Heterocyclic compound	4466-24-4	8.29	930.62	19948.8	15004.6	27802.1	25034.1	26021.4	29325.8	7114.15	11481.2	15206.6	10935	16535.1	13573.9	10523.3	11694.7	11132.4	6798.59	12329.2	14641.3	15035.9	19584.8	14154.7	--	--
2,4-dihydroxy-6-methyl-Benzaldehyde	152.047	C8H8O3	1536	aldehyde	487-69-4	20.89	1627.97	36930.3	37919.9	39350	46027.4	36159.1	35924.1	27843.3	29070.4	25163.2	27737.8	27618.1	26500.8	32202.2	35397.2	27757.3	25822.5	25857.9	30346.8	30993.2	39477.6	31582.3	--	--
4-acetyl-2,3,4,5,5-pentamethyl-2-Cyclopenten-1-one	194.131	C12H18O2	1437	ketone	50506-59-7	13.76	1221.38	24969	25615.7	25445.9	28431	30010.8	28423.5	21577.5	23246.2	26239	25393.2	24759	23229	33286.3	30753.9	33842.4	31806.2	34366.9	32827.8	27457.8	23058.2	25330.8	--	--
Cyanogen bromide	104.921	CBrN	-	other	506-68-3	13.38	1200.89	5366.35	5268.62	5610.76	5756.54	6203.88	5810.66	5410.19	5997.57	5086.41	5671.74	5764.47	5374.36	6773.61	5925.59	6398.44	5627.02	6115.29	7768.48	5415.06	5038.89	5150.38	--	--
2,4-Diamino-6-methyl-1,3,5-triazine	125.07	C4H7N5	1398	Heterocyclic compound	542-02-9	15.95	1339.33	29366.8	37710.3	37384.7	29342.1	27316.8	32429.9	16841.6	12637.7	11635.2	11776.2	9841.06	13447.2	16058.6	18716.2	16609	18106.2	16193.1	15369.3	16487	17099.7	19156.7	--	--
1-iodo-Hexadecane	352.163	C16H33I	2038	Halogenated hydrocarbons	544-77-4	23.6	1910.78	1	1	1	1	1	1	11951.6	19095.7	15462.4	13553.5	13965.1	11081.1	8584.39	9662.61	12926	9218.65	9508.69	15930.3	7502.39	8733.43	10288.4	--	--
1-[6-hydroxy-2-(1-methylethenyl)-7-benzofuranyl]-Ethanone	216.079	C13H12O3	1859	Heterocyclic compound	55682-75-2	20.12	1577.55	25087.8	33590.1	29789.3	29927.8	27424.8	34063.9	33381.4	26569.5	34809.9	26401.3	31827.1	38655	37306	39296.1	26771.7	30271.3	29311.5	29194.8	28315.7	27899.6	28879.7	--	--
(E)-5-(pentyloxy)-2-Pentene	156.151	C10H20O	1099	Hydrocarbons	56052-85-8	14.08	1238.28	10233.3	11635	11501.1	12405.9	12261.6	11489.3	7884.53	9294.65	9054.7	8165.12	6100.56	7399.88	9762.5	11380.1	7658.1	11112.9	9012.06	9947.11	7160.62	8228.13	9333.67	--	--
(Z)-9,17-Octadecadienal	264.245	C18H32O	1997	aldehyde	56554-35-9	23.45	1888.4	528367	717206	612201	485543	387089	569674	1.23548e+06	853579	1.03355e+06	684720	929723	1.29397e+06	1.19864e+06	1.55472e+06	817426	1.26664e+06	809548	848217	880142	791603	808619	--	--
(R,S)-5-Ethyl-6-methyl-3E-hepten-2-one	154.136	C10H18O	1144	ketone	57283-79-1	12.25	1140.6	14435.9	14291.1	14214.2	15155.9	16116.7	14651	10491.9	9859.11	9727.44	10139.9	9627.39	9394.8	12508	12140.7	13282	10160.3	13221.4	12957.1	10430.5	10683.6	11770.9	--	--
1-ethyl-6-ethylidene-Cyclohexene	136.125	C10H16	1075	Hydrocarbons	61141-57-9	14.74	1273.6	27469.4	25830.2	22268.7	27509.4	21215.1	31783.8	19446.6	10507.3	10617.6	12182.5	9030.93	12839.1	15854.4	14264.7	15242.4	15310.8	14350.1	15688.2	16646.1	16287	17815.3	--	--
4-methyl-1-Pentanol	102.104	C6H14O	846	alcohol	626-89-1	7.05	870.21	53495.6	41133.8	59617.4	53271.6	60649.2	58213	29128.2	28170.1	34105.8	34622.5	37331.2	73739.4	64643.8	57732.7	66492.2	56273.7	63842.2	65262.7	43708.6	36958.6	35054.4	--	--
1,4,6-Trimethyl-1,2,3,3a,4,7,8,8a-octahydro-4,7-ethanoazulene	204.188	C15H24	1460	Terpenoids	65128-08-7	18.68	1491.91	63630.3	68234.6	62288.8	60033.6	59926.6	60382.4	68837.5	66172.1	64670.2	62528.8	63005.8	61768.8	60906.7	61178.7	58235.5	63193.8	59101.5	62283.3	63402.1	64197.9	68632.6	--	--
dl-2-benzylamino-1-Propanol	165.115	C10H15NO	1469	alcohol	6940-81-4	15.19	1297.54	26417.4	26263.3	28047	23220.1	26240.4	27035.5	24865.3	26971.7	26653.5	26407.2	29343.2	26835.4	25548.6	25845	27185.4	22444.7	25434.3	26998.4	24722.9	28189.8	23868	--	--
1,4-dimethyl-2,3-Diazabicyclo[2.2.1]hept-2-ene	124.1	C7H12N2	-	Heterocyclic compound	71312-54-4	21.72	1687.1	2239.78	2706.29	3173.31	4978.92	2564.09	5108.46	7054.02	8770.03	10216	4708.48	5668.61	8136.5	8402.42	9661.27	5800.8	9184.91	10843.2	6430.91	5092.64	4600.99	4194.44	--	--
Sulfamide	95.999	H4N2O2S	-	Sulfur compounds	7803-58-9	14.42	1256.85	17830.1	11934.3	16580.5	12723	13454.6	17270.5	13973.9	15997	11373.1	15137.2	13917.9	13750.8	9273.08	10798.1	12222	13807.8	13628.2	16266.7	10860.2	12596	14488.9	--	--
2-ethyl-1,3-Cyclopentanedione	126.068	C7H10O2	1103	ketone	823-36-9	10.81	1063.52	75518.7	63973.5	82392.5	83796	87095.7	89122.7	55076.7	67050.2	69827.2	74969.3	83784.7	80172.3	79578.5	82227.8	85851.8	65573.7	82048.6	84253.5	73741	83844.8	66344.7	--	--
4-(1,1-dimethyl-2-propynyloxy)-Toluene	174.104	C12H14O	1294	Aromatics	82719-54-8	16.31	1358.89	25846.6	25206.6	31383	26287.5	29673.2	29216.1	21561.5	27066.3	31575.7	26288.9	31942.6	30621.6	28544.8	26630.7	28461.4	22542.2	26914.1	30454.8	23152	30328.4	25434.9	--	--
2,2',5,5'-tetrahydro-2,2'-Bifuran	138.068	C8H10O2	1044	Heterocyclic compound	98869-92-2	12.39	1147.92	134969	151002	119324	143901	146232	185014	33105.1	27613.9	26068.2	38074.9	25197.6	28770.2	40608.6	40800.7	39094.6	40839.9	40674.8	38426.7	49451	46374.1	64510.5	--	--
