# Supplementary material for: Characterization of Differences in the Composition and Content of Volatile Compounds in Cucumber Fruit
Source: Foods. 2022 Apr 12;11(8):1101. doi: 10.3390/foods11081101 (PMC9027996; doi:10.3390/foods11081101)
Supplement: Supplementary file 1 [file foods-11-01101-s001.zip › foods-1632117-supplementary/Table S2..xlsx]

## Sheet: Sheet1
Table S2. Information on differential metabolites of YX vs GX. Compound: name of the volatile compound; Exact mass(Da): molecular mass of matter; Formula: molecular formula of compound; NIST_RI: retention indices of compounds on nonpolar chromatographic columns; Class: classification of compounds. CAS: CAS number of substances, some of which may be Agilent database numbers (generally starting wit…
Compounds	Exact mass(Da)	Formula	NIST_RI	Class	CAS	RT	YX-1	YX-2	YX-3	YX-4	YX-5	YX-6	GX-1	GX-2	GX-3	GX-4	GX-5	GX-6	VIP	p_value	Fold_Change	Log2FC	Type
Caryophyllene oxide	220.183	C15H24O	1573	Terpenoids	1139-30-6	20.27	49137.4	58269.3	50768.4	55756.6	51095.7	52863.7	21672.1	25574.4	20034.9	19347	20846.3	19572.2	1.38405	2.13279e-08	0.399655	-1.32317	down
.alpha.-Cadinol	222.198	C15H26O	1676	Terpenoids	481-34-5	21.42	27473.1	35757.3	28306.1	27230.4	25735.1	27513.8	2395.27	1691.45	2473.66	1237.36	2462.41	2344.02	1.38175	6.79768e-06	0.0732733	-3.77057	down
2-Nonenal, (E)-	140.12	C9H16O	1162	Aldehyde	18829-56-6	12.59	332493	285354	254907	291835	274639	326822	91831.1	76271.2	95783.6	57823.4	63764.3	92197.5	1.36597	4.94599e-07	0.270474	-1.88644	down
2,6-Nonadienal, (E,Z)-	138.104	C9H14O	1154	Aldehyde	557-48-2	12.46	3.33324e+06	2.55579e+06	2.38387e+06	2.58378e+06	2.53382e+06	2.83316e+06	1.05719e+06	1.00611e+06	1.03294e+06	966036	1.04611e+06	973615	1.37892	5.845e-05	0.374885	-1.41548	down
Pentadecane	212.25	C15H32	1500	Hydrocarbons	629-62-9	18.79	325412	348515	249551	330584	271673	284966	134379	156188	108020	95519.6	105573	133043	1.3453	9.03836e-06	0.404662	-1.30521	down
1,7-Nonadiene, 4,8-dimethyl-	152.157	C11H20	1026	Hydrocarbons	62108-28-5	12.26	151379	108995	102430	116569	114120	116643	41015.5	38230.7	41172	34401	35746.6	31524.5	1.37157	4.92386e-05	0.312743	-1.67695	down
3a,7-Methano-3aH-cyclopentacyclooctene, 1,4,5,6,7,8,9,9a-octahydro-1,1,7-trimethyl-, [3aR-(3a.alpha.,7.alpha.,9a.beta.)]-	204.188	C15H24	1446	Terpenoids	469-92-1	17.51	17264.9	20266.7	16605.1	18620.4	18208.8	15761.9	5703.55	5740.85	4701.17	5091.31	4897.42	5497.16	1.38902	2.45184e-06	0.296375	-1.7545	down
Bicyclo[5.2.0]nonane, 2-methylene-4,8,8-trimethyl-4-vinyl-	204.188	C15H24	1407	Terpenoids	242794-76-9	17.5	37134	40420.6	31727.9	36646.4	34513.7	34415.9	4047.67	5373.96	3128.23	4040.61	4994.19	5174.6	1.38837	3.74799e-07	0.124544	-3.00528	down
1,4,7,-Cycloundecatriene, 1,5,9,9-tetramethyl-, Z,Z,Z-	204.188	C15H24	1472	Hydrocarbons	1000062-61-9	18.13	314147	352870	292802	296503	304545	310438	53513.9	37446.6	39736	47786.1	39466.9	37471	1.38937	1.27503e-07	0.136493	-2.8731	down
Phytol, acetate	338.318	C22H42O2	2168	Alcohol	1000375-01-4	23.09	37887.6	43198.8	52635	40106.2	27197.5	36445.3	102064	127879	67038.3	108099	70985.5	90223.3	1.24738	0.00136417	2.38467	1.25379	up
1-Pyridineethanamine, .beta.-(2-furanyl)hexahydro-	194.142	C11H18N2O	1633	Heterocyclic compound	1000337-71-5	22.61	10818	11963.4	13305.7	11461.7	10692.6	11794.5	3176.64	3577.56	3236.06	3340.66	3048.26	3065.79	1.38875	1.91018e-06	0.277643	-1.8487	down
3,7,11,15-Tetramethyl-2-hexadecen-1-ol	296.308	C20H40O	2045	Terpenoids	102608-53-7	23.39	34278.3	35776	37339.4	37983.5	28113	27054.6	74024.5	95124.5	49873.6	74668.6	52483.1	71184.7	1.23794	0.00240188	2.08113	1.05736	up
(5R,8aR)-5-Propyloctahydroindolizine	167.167	C11H21N	1293	Heterocyclic compound	120057-35-4	14.64	20490.7	28818.3	26038.2	29697.4	30761.1	34240.4	4275.48	4667.48	3841.99	4722.72	4950.42	4930.47	1.38699	5.43985e-05	0.161065	-2.63428	down
1-Hexen, 2-(p-anisyl)-5-methyl-	204.151	C14H20O	1482	Hydrocarbons	1000149-26-7	20.63	18810	19852.3	19585.5	18805.2	15318	15537.5	5854.1	5499.93	5783.67	5350.99	5641.89	5954.22	1.38083	2.11745e-05	0.315868	-1.66261	down
Cyclobutanecarboxamide, N-(3-methylphenyl)-	189.115	C12H15NO	1765	Amine	1000307-04-7	17.51	25521.8	30551.2	22889.4	28393.4	24320.3	24319.5	2190.47	2302.05	1680.18	1871.18	1581.21	1512.6	1.39302	4.28902e-06	0.0713975	-3.80798	down
l-Alanine, N-(2,3,4-trifluorobenzoyl)-, methyl ester	261.061	C11H10F3NO3	1548	Ester	1000299-62-7	19.23	29139	28838.4	28911	32926.2	32911	30134.7	4452.02	4174.77	4297.08	3947.66	4160.76	4041.72	1.39435	3.99705e-07	0.137121	-2.86648	down
Pyrimido[1,6-a]indole, 1,2,3,4-tetrahydro-2,5-dimethyl-	200.131	C13H16N2	1694	Heterocyclic compound	22106-07-6	19.58	26811.3	29538.5	28783.7	30545.7	28788.3	28182.3	6281.4	6543.72	5400.74	5367.9	5606.64	5794.85	1.3945	4.49783e-09	0.202695	-2.30262	down
1-Phenylcyclohexylamine	175.136	C12H17N	1571	Amine	2201-24-3	21.28	36779.7	42466.2	39564.6	37199	34141.5	34364.9	15797.1	16957.3	14654.7	16136.7	13352.6	15539.2	1.37908	1.94952e-06	0.41172	-1.28026	down
Bicyclo(3.3.1)non-2-ene	122.11	C9H14	964	Hydrocarbons	6671-66-5	8.29	131659	78807.9	178026	154899	170363	170284	63601.9	74923.4	71275.1	41373.7	77870.4	89390.9	1.12498	0.00247508	0.473322	-1.07911	down
5-Azulenemethanol, 1,2,3,4,5,6,7,8-octahydro-.alpha.,.alpha.,3,8-tetramethyl-, acetate, [3S-(3.alpha.,5.alpha.,8.alpha.)]-	264.209	C17H28O2	1727	Ester	134-28-1	19.16	30421.6	35051.8	29804.7	33137.5	31444.3	30103	3939.59	3522.7	2955.86	3646.17	2653.95	3712.15	1.39286	1.37588e-07	0.10755	-3.21693	down
1-chloro-3-diethylboryloxy-2,2-dimethyl-Propane	190.13	C9H20BClO	-	other	1000150-50-3	10.04	10256.7	7192.38	10013.1	8777.17	9190.35	9743.85	4549.01	4620.1	4405.6	4274.89	4034.76	3509.93	1.33676	3.74981e-05	0.460262	-1.11947	down
4-(Benzyl-ethyl-amino)-butyric acid, methyl ester	235.157	C14H21NO2	1706	ester	1000318-39-3	21.29	12512.7	13063.1	11748.2	12232.3	10645.7	11820	3574.12	4073.98	3898.8	3831.09	3553.55	3819.68	1.39299	7.9305e-07	0.315893	-1.66249	down
1-amino-4,4-dimethyl-1-(3-pyridyl)-Pent-1-en-3-one	204.126	C12H16N2O	1663	Heterocyclic compound	136346-90-2	17.55	3472.51	3071.06	3510.24	3450.7	2999.34	4018.13	11591.5	12174.7	10472.3	12604.4	12443.2	13618	1.38082	9.77151e-07	3.55248	1.82883	up
2-bromo-1,1,3-trimethyl-Cyclopropane	162.004	C6H11Br	813	Halogenated hydrocarbons	36617-00-2	7.65	16087.6	9763.33	12204.7	14575.7	14498.6	14980.6	5325.93	5732.83	5686.68	3551.83	4760.18	3944.55	1.32226	7.50939e-05	0.353207	-1.50142	down
2-n-Butyl furan	124.089	C8H12O	893	Heterocyclic compound	4466-24-4	8.29	19948.8	15004.6	27802.1	25034.1	26021.4	29325.8	10523.3	11694.7	11132.4	6798.59	12329.2	14641.3	1.18411	0.00116637	0.468918	-1.09259	down
1-iodo-Hexadecane	352.163	C16H33I	2038	Halogenated hydrocarbons	544-77-4	23.6	1	1	1	1	1	1	8584.39	9662.61	12926	9218.65	9508.69	15930.3	1.39506	0.0002321	10971.8	13.4215	up
1,4-dimethyl-2,3-Diazabicyclo[2.2.1]hept-2-ene	124.1	C7H12N2	-	Heterocyclic compound	71312-54-4	21.72	2239.78	2706.29	3173.31	4978.92	2564.09	5108.46	8402.42	9661.27	5800.8	9184.91	10843.2	6430.91	1.18528	0.000643447	2.4228	1.27667	up
2,2',5,5'-tetrahydro-2,2'-Bifuran	138.068	C8H10O2	1044	Heterocyclic compound	98869-92-2	12.39	134969	151002	119324	143901	146232	185014	40608.6	40800.7	39094.6	40839.9	40674.8	38426.7	1.39	7.00054e-05	0.273096	-1.87252	down
