# Supplementary material for: Characterization of Differences in the Composition and Content of Volatile Compounds in Cucumber Fruit
Source: Foods. 2022 Apr 12;11(8):1101. doi: 10.3390/foods11081101 (PMC9027996; doi:10.3390/foods11081101)
Supplement: Supplementary file 1 [file foods-11-01101-s001.zip › foods-1632117-supplementary/Table S3..xlsx]

## Sheet: Sheet1
Table S3. Information on differential metabolites of YX vs KX. Compound: name of the volatile compound; Exact mass(Da): molecular mass of matter; Formula: molecular formula of compound; NIST_RI: retention indices of compounds on nonpolar chromatographic columns; Class: classification of compounds. CAS: CAS number of substances, some of which may be Agilent database numbers (generally starting wit…
Index	Compounds	Exact mass(Da)	Formula	NIST_RI	Class	CAS	RT	YX-1	YX-2	YX-3	YX-4	YX-5	YX-6	KX-1	KX-2	KX-3	KX-4	KX-5	KX-6	VIP	p_value	Fold_Change	Log2FC	Type
KMW0643	Caryophyllene oxide	220.183	C15H24O	1573	Terpenoids	1139-30-6	20.27	49137.4	58269.3	50768.4	55756.6	51095.7	52863.7	21379.2	22387.8	24308.3	19558	25920.2	22821.2	1.29094	3.95915e-08	0.428998	-1.22096	down
KMW0673	.alpha.-Cadinol	222.198	C15H26O	1676	Terpenoids	481-34-5	21.42	27473.1	35757.3	28306.1	27230.4	25735.1	27513.8	11949.1	9732.41	6332.58	7831.52	5002.98	10299.8	1.26485	1.24363e-06	0.297347	-1.74978	down
KMW0066	Hexanal	100.089	C6H12O	801	Aldehyde	66-25-1	5.5	175303	116655	172806	231464	278372	269683	66925.8	81545.5	104469	89760.3	115730	115829	1.08849	0.00620294	0.461518	-1.11554	down
KMW0338	2-Nonenal, (E)-	140.12	C9H16O	1162	Aldehyde	18829-56-6	12.59	332493	285354	254907	291835	274639	326822	69773	65310.5	71063.9	68382.8	81038.5	67144.5	1.30618	5.67799e-06	0.239355	-2.06278	down
KMW0345	2,6-Nonadienal, (E,Z)-	138.104	C9H14O	1154	Aldehyde	557-48-2	12.46	3.33324e+06	2.55579e+06	2.38387e+06	2.58378e+06	2.53382e+06	2.83316e+06	1.11158e+06	907688	908678	1.01474e+06	841962	961018	1.30051	2.55776e-05	0.354153	-1.49755	down
KMW0100	1-Hepten-3-one	112.089	C7H12O	873	Ketone	2918-13-0	7.68	37417.1	24010.8	32370.5	34649.2	37629.1	42916.7	11253.1	12358	14192.2	15869.7	15318.9	16124.1	1.23869	0.000282525	0.407267	-1.29595	down
KMW0230	3-Octen-2-one	126.104	C8H14O	1040	Ketone	1669-44-9	10.32	50179.5	43211.1	44103.8	52463.4	65792.8	62336.4	22880.7	25227.8	32541.5	26873.2	21730.9	28079	1.22691	0.000402199	0.494623	-1.0156	down
KMW0280	3,5-Octadien-2-one	124.089	C8H12O	1095	Ketone	38284-27-4	11.35	1.10764e+06	1.15473e+06	1.05491e+06	1.12122e+06	1.13777e+06	1.25323e+06	619842	472778	502726	571788	475270	605376	1.30795	2.26406e-08	0.475551	-1.07233	down
KMW0602	Pentadecane	212.25	C15H32	1500	Hydrocarbons	629-62-9	18.79	325412	348515	249551	330584	271673	284966	147290	113721	131607	156333	149338	182437	1.24812	2.64696e-05	0.486401	-1.03978	down
KMW0719	Eicosane	282.329	C20H42	2000	Hydrocarbons	112-95-8	24.1	76301.9	98867.1	63835.5	69392.9	60071.3	76658.8	31655.4	25545.6	23400.7	22672.3	27980.4	58188.3	1.17133	0.000292525	0.425592	-1.23246	down
KMW0727	Heneicosane	296.344	C21H44	2100	Hydrocarbons	629-94-7	24.59	540410	645670	423385	466395	391674	551117	225034	195110	159630	165160	215859	511669	1.07609	0.00376264	0.487788	-1.03567	down
WMW0057	6-Nonenal, (Z)-	140.12	C9H16O	1101	Aldehyde	2277-19-2	11.51	260370	183284	202328	213100	217483	253173	74455.2	78720.7	79226.3	85101.3	81628.7	94433.6	1.2904	5.23348e-05	0.371175	-1.42983	down
WMW0105	1,7-Nonadiene, 4,8-dimethyl-	152.157	C11H20	1026	Hydrocarbons	62108-28-5	12.26	151379	108995	102430	116569	114120	116643	40687.3	28126.1	26794.4	34417.6	26035.2	27354.1	1.29609	1.77552e-05	0.258281	-1.95299	down
XMW0158	Pentadecane, 2,6,10-trimethyl-	254.297	C18H38	1618	Hydrocarbons	3892-00-0	23.52	788422	934054	630656	726767	609003	742022	197086	181136	183888	151288	212044	434460	1.22583	1.30973e-05	0.306911	-1.70411	down
XMW0426	Phytol, acetate	338.318	C22H42O2	2168	Alcohol	1000375-01-4	23.09	37887.6	43198.8	52635	40106.2	27197.5	36445.3	102645	75616.2	100729	72378.5	91512.2	104877	1.21935	5.39933e-05	2.30664	1.20579	up
XMW0478	1-Pyridineethanamine, .beta.-(2-furanyl)hexahydro-	194.142	C11H18N2O	1633	Heterocyclic compound	1000337-71-5	22.61	10818	11963.4	13305.7	11461.7	10692.6	11794.5	5234.3	5138.31	5140.49	4842.64	4908.82	5023.56	1.30592	8.85675e-06	0.432465	-1.20934	down
XMW0511	3,7,11,15-Tetramethyl-2-hexadecen-1-ol	296.308	C20H40O	2045	Terpenoids	102608-53-7	23.39	34278.3	35776	37339.4	37983.5	28113	27054.6	82346.8	70285.3	74977	61725	67754	76441.2	1.26733	2.31836e-06	2.16176	1.11221	up
XMW0546	(5R,8aR)-5-Propyloctahydroindolizine	167.167	C11H21N	1293	Heterocyclic compound	120057-35-4	14.64	20490.7	28818.3	26038.2	29697.4	30761.1	34240.4	4116.86	4556.91	4472.54	4812.96	4846.57	5625.3	1.31174	5.44151e-05	0.167197	-2.58038	down
XMW0852	l-Alanine, N-(2,3,4-trifluorobenzoyl)-, methyl ester	261.061	C11H10F3NO3	1548	Ester	1000299-62-7	19.23	29139	28838.4	28911	32926.2	32911	30134.7	8164.65	9806.72	9698.91	8983.08	10869.2	9690.87	1.29919	5.15599e-08	0.31288	-1.67632	down
XMW0893	Dimethylphosphinic fluoride	96.014	C2H6FOP	-	Other	753-70-8	7.95	38327.6	42453.7	34060.8	40101	38756.5	42443	19623.7	17726.2	17484.7	21967.6	14543.3	16860.2	1.29266	2.17758e-07	0.458222	-1.12588	down
XMW1486	5-Azulenemethanol, 1,2,3,4,5,6,7,8-octahydro-.alpha.,.alpha.,3,8-tetramethyl-, acetate, [3S-(3.alpha.,5.alpha.,8.alpha.)]-	264.209	C17H28O2	1727	Ester	134-28-1	19.16	30421.6	35051.8	29804.7	33137.5	31444.3	30103	10464.2	9223.7	11371.4	9929.49	11254.5	11553.3	1.30646	8.53483e-08	0.335837	-1.57417	down
XMW1556	1-chloro-3-diethylboryloxy-2,2-dimethyl-Propane	190.13	C9H20BClO	-	other	1000150-50-3	10.04	10256.7	7192.38	10013.1	8777.17	9190.35	9743.85	2496.92	2598.29	1894.49	2455.34	2518.3	2822.98	1.29574	1.07856e-05	0.267997	-1.89971	down
XMW2291	Hexadecanoic acid, butyl ester	312.303	C20H40O2	2188	ester	111-06-8	24.21	4017.75	4655.15	4248.64	4537.74	3871.65	4417.51	2484.75	1807	1974.25	1624.92	1676.08	3249.49	1.21131	0.000110132	0.497758	-1.00648	down
XMW2407	1-amino-4,4-dimethyl-1-(3-pyridyl)-Pent-1-en-3-one	204.126	C12H16N2O	1663	Heterocyclic compound	136346-90-2	17.55	3472.51	3071.06	3510.24	3450.7	2999.34	4018.13	7381.69	6706.58	7257.66	7218.83	6609.88	7569.05	1.27808	9.80086e-09	2.08282	1.05854	up
XMW2424	1-bromo-3-methyl-Cyclohexane	176.02	C7H13Br	1038	other	13905-48-1	14	10409.1	7926.5	13188.9	12358.1	12574	12024.5	3518.07	4582.42	4423.7	4223.51	4790.06	5266.39	1.2441	0.000172524	0.391409	-1.35325	down
XMW2655	4-Hexyn-3-ol	98.073	C6H10O	797	alcohol	20739-59-7	6.68	87065.7	52377.6	73263.3	100725	95263.9	102270	19000.5	30933.1	33506.1	37514.7	35700.6	27632.6	1.18371	0.000537656	0.360666	-1.47127	down
XMW2771	3,5,5-trimethyl-2-Hexene	126.141	C9H18	985	Hydrocarbons	26456-76-8	7.68	16687.2	10867.7	15197.7	16668.8	16866.2	18478.7	6959.79	6821.32	7513.51	6647.09	7880.87	7649.32	1.24697	0.000394602	0.458727	-1.12429	down
XMW2943	2-bromo-1,1,3-trimethyl-Cyclopropane	162.004	C6H11Br	813	Halogenated hydrocarbons	36617-00-2	7.65	16087.6	9763.33	12204.7	14575.7	14498.6	14980.6	3187.24	2351.97	2539.61	2917.26	2846.32	2880.45	1.30175	7.06235e-05	0.203663	-2.29575	down
XMW3182	2,4-Diamino-6-methyl-1,3,5-triazine	125.07	C4H7N5	1398	Heterocyclic compound	542-02-9	15.95	29366.8	37710.3	37384.7	29342.1	27316.8	32429.9	16841.6	12637.7	11635.2	11776.2	9841.06	13447.2	1.27734	1.59066e-05	0.393587	-1.34524	down
XMW3193	1-iodo-Hexadecane	352.163	C16H33I	2038	Halogenated hydrocarbons	544-77-4	23.6	1	1	1	1	1	1	11951.6	19095.7	15462.4	13553.5	13965.1	11081.1	1.31757	6.64723e-05	14184.9	13.7921	up
XMW3354	1-ethyl-6-ethylidene-Cyclohexene	136.125	C10H16	1075	Hydrocarbons	61141-57-9	14.74	27469.4	25830.2	22268.7	27509.4	21215.1	31783.8	19446.6	10507.3	10617.6	12182.5	9030.93	12839.1	1.21337	9.93025e-05	0.478124	-1.06454	down
XMW3553	1,4-dimethyl-2,3-Diazabicyclo[2.2.1]hept-2-ene	124.1	C7H12N2	-	Heterocyclic compound	71312-54-4	21.72	2239.78	2706.29	3173.31	4978.92	2564.09	5108.46	7054.02	8770.03	10216	4708.48	5668.61	8136.5	1.03196	0.00334754	2.14501	1.10098	up
XMW3797	2,2',5,5'-tetrahydro-2,2'-Bifuran	138.068	C8H10O2	1044	Heterocyclic compound	98869-92-2	12.39	134969	151002	119324	143901	146232	185014	33105.1	27613.9	26068.2	38074.9	25197.6	28770.2	1.3142	2.63692e-05	0.203114	-2.29964	down
