# Supplementary material for: Characterization of Differences in the Composition and Content of Volatile Compounds in Cucumber Fruit
Source: Foods. 2022 Apr 12;11(8):1101. doi: 10.3390/foods11081101 (PMC9027996; doi:10.3390/foods11081101)
Supplement: Supplementary file 1 [file foods-11-01101-s001.zip › foods-1632117-supplementary/Table S4..xlsx]

## Sheet: Sheet1
Table S4. Information on differential metabolites of KX vs GX.ompound: name of the volatile compound; Exact mass(Da): molecular mass of matter; Formula: molecular formula of compound; NIST_RI: retention indices of compounds on nonpolar chromatographic columns; Class: classification of compounds. CAS: CAS number of substances, some of which may be Agilent database numbers (generally starting with …
Compounds	Exact mass(Da)	Formula	NIST_RI	Class	CAS	RT	KX-1	KX-2	KX-3	KX-4	KX-5	KX-6	GX-1	GX-2	GX-3	GX-4	GX-5	GX-6	VIP	p_value	Fold_Change	Log2FC	Type
.alpha.-Cadinol	222.198	C15H26O	1676	Terpenoids	481-34-5	21.42	11949.1	9732.41	6332.58	7831.52	5002.98	10299.8	2395.27	1691.45	2473.66	1237.36	2462.41	2344.02	1.37805	0.00151589	0.246424	-2.02079	down
3a,7-Methano-3aH-cyclopentacyclooctene, 1,4,5,6,7,8,9,9a-octahydro-1,1,7-trimethyl-, [3aR-(3a.alpha.,7.alpha.,9a.beta.)]-	204.188	C15H24	1446	Terpenoids	469-92-1	17.51	16916.4	16051	17547.4	14577.3	18262.6	18203.8	5703.55	5740.85	4701.17	5091.31	4897.42	5497.16	1.50938	1.4249e-06	0.31146	-1.68288	down
Bicyclo[5.2.0]nonane, 2-methylene-4,8,8-trimethyl-4-vinyl-	204.188	C15H24	1407	Terpenoids	242794-76-9	17.5	33906.2	33314.1	39655.1	33768.9	35851.9	38820.1	4047.67	5373.96	3128.23	4040.61	4994.19	5174.6	1.49987	1.89237e-07	0.124279	-3.00835	down
1,4,7,-Cycloundecatriene, 1,5,9,9-tetramethyl-, Z,Z,Z-	204.188	C15H24	1472	Hydrocarbons	1000062-61-9	18.13	178859	175818	196588	158364	177497	200814	53513.9	37446.6	39736	47786.1	39466.9	37471	1.50195	2.63662e-07	0.234774	-2.09065	down
1-Hexen, 2-(p-anisyl)-5-methyl-	204.151	C14H20O	1482	Hydrocarbons	1000149-26-7	20.63	13598	12378.7	12326.5	12520	12367.8	13301.7	5854.1	5499.93	5783.67	5350.99	5641.89	5954.22	1.50453	3.18727e-08	0.445596	-1.16619	down
Cyclobutanecarboxamide, N-(3-methylphenyl)-	189.115	C12H15NO	1765	Amine	1000307-04-7	17.51	26493.5	21195	28402.7	21772.9	26128.2	30225.7	2190.47	2302.05	1680.18	1871.18	1581.21	1512.6	1.50673	1.42357e-05	0.0722204	-3.79145	down
l-Alanine, N-(2,3,4-trifluorobenzoyl)-, methyl ester	261.061	C11H10F3NO3	1548	Ester	1000299-62-7	19.23	8164.65	9806.72	9698.91	8983.08	10869.2	9690.87	4452.02	4174.77	4297.08	3947.66	4160.76	4041.72	1.50621	1.74761e-05	0.438254	-1.19016	down
Pyrimido[1,6-a]indole, 1,2,3,4-tetrahydro-2,5-dimethyl-	200.131	C13H16N2	1694	Heterocyclic compound	22106-07-6	19.58	14878.7	16169.9	17050.3	15012.5	14733.5	15441.6	6281.4	6543.72	5400.74	5367.9	5606.64	5794.85	1.5024	2.2142e-08	0.375137	-1.41451	down
5-Azulenemethanol, 1,2,3,4,5,6,7,8-octahydro-.alpha.,.alpha.,3,8-tetramethyl-, acetate, [3S-(3.alpha.,5.alpha.,8.alpha.)]-	264.209	C17H28O2	1727	Ester	134-28-1	19.16	10464.2	9223.7	11371.4	9929.49	11254.5	11553.3	3939.59	3522.7	2955.86	3646.17	2653.95	3712.15	1.49698	2.58179e-07	0.320243	-1.64276	down
4-(Benzyl-ethyl-amino)-butyric acid, methyl ester	235.157	C14H21NO2	1706	ester	1000318-39-3	21.29	8400.75	8347.02	8924.56	8587.4	8558.77	9705.49	3574.12	4073.98	3898.8	3831.09	3553.55	3819.68	1.50232	2.22213e-07	0.433159	-1.20703	down
